# Supplementary material for: TLR9 Monotherapy in Immune-Competent Mice Suppresses Orthotopic Prostate Tumor Development
Source: Cells. 2024 Jan 2;13(1):97. doi: 10.3390/cells13010097 (PMC10778079; doi:10.3390/cells13010097)
Supplement: Supplementary file 1 [file cells-13-00097-s001.zip]

Archive with 2 entries (2 files):
- Miles et al (Cells) Supplementary figures.pdf
- Miles et al (Cells) Table of p-values.xlsx
